# Supplementary material for: How to Turn a Poisonous Plant into Medicine: Non-Polar Extracts of Rhododendron adamsii (Sagan Dalya) Are Free of Grayanotoxins and Inhibit the SARS-CoV-2 Main Protease
Source: Molecules. 2026 Jun 14;31(12):2090. doi: 10.3390/molecules31122090 (PMC13306085; doi:10.3390/molecules31122090)
Supplement: Supplementary file 1 [file molecules-31-02090-s001.zip]

Archive with 1 entries (1 files):
- molecules-4330513-supplementary.pdf
